# Supplementary material for: SPL12 Regulates AGL6 and AGL21 to Modulate Nodulation and Root Regeneration under Osmotic Stress and Nitrate Sufficiency Conditions in Medicago sativa
Source: Plants (Basel). 2022 Nov 13;11(22):3071. doi: 10.3390/plants11223071 (PMC9697194; doi:10.3390/plants11223071)
Supplement: Supplementary file 1 [file plants-11-03071-s001.zip]

Archive with 1 entries (1 files):
- plants-1951856-supplementary.pdf
